# Supplementary material for: Exploring genetic influences underlying acute aerobic exercise effects on motor learning
Source: Sci Rep. 2017 Sep 21;7:12123. doi: 10.1038/s41598-017-12422-3 (PMC5608967; doi:10.1038/s41598-017-12422-3)
Supplement: Supplementary file 1 — Supplementary Dataset 1 [file 41598_2017_12422_MOESM1_ESM.xlsx]

## Sheet: Sheet1
ID	SEX_M1_F2	Ancestry_Eur1_Chin2_Hisp3_SouthAsian4	Age_years	VO2_peak	Task_0CT_1ST	ACQUISITION_PERCENT_CHANGE_SCORE_REPEATED_SEQUENCE_REST_TO_EXERCISE_DIFFERENCE	RETENTION_PERCENT_CHANGE_SCORE_REPEATED_SEQUENCE_REST_TO_EXERCISE_DIFFERENCE	rs6265_carrier	rs1800497_carrier
S01	1	1	25	40.4	0	25.57	8.90273	0	0
S02	2	2	25	37	0	-31.3309	-18.5202	0	0
S03	1	1	33	59.7	0	38.0556	20.5946	1	1
S04	2	1	24	46.2	0	-20.5954	17.9891	1	1
S05	2	1	24	46.7	0	16.2826	18.1108	0	0
S06	2	1	27	47.2	0	0.753194	1.44305	1	1
S07	1	1	21	60.1	0	-6.01258	-9.55719	1	0
S08	2	2	19	40.2	0	19.0767	-4.12554	0	1
S09	2	1	24	45.1	0	-20.3025	-2.0638	1	0
S10	2	3	19	30.4	0	9.37566	8.61367	1	0
S11	1	1	27	63.4	0	9.98162	13.4058	1	1
S12	1	1	22	45.7	0	-29.1631	-27.1056	1	0
S13	1	4	28	44.2	0	3.43274	16.9338	0	0
S14	2	4	20	33.9	0	13.8699	7.53664	0	0
S15	1	1	22	49.8	0	11.557	18.7059	0	1
S16	1	3	22	35.8	0	-4.13714	14.0621	0	0
S17	1	4	23	37.8	1	-0.767288	8.50954	1	1
S18	1	1	30	42	1	-0.840353	-26.1343	0	0
S19	2	1	30	45	1	3.42751	-3.19014	0	0
S20	2	1	34	34.2	1	0.145316	0.690537	1	1
S21	2	1	29	53.6	1	1.65185	8.87483	1	1
S22	2	1	24	47.7	1	-0.298369	4.65012	0	1
S23	2	1	29	58.9	1	-2.08828	2.20988	1	0
S24	2	1	22	39.2	1	-1.78752	0.815182	0	1
S25	2	4	19	24	1	1.86223	-1.46154	1	0
S26	2	1	27	49.1	1	-0.397502	5.11299	0	1
S27	1	2	25	42.8	1	-0.586971	-0.961098	0	1
S28	2	1	25	37.6	1	3.7274	16.3802	0	1
S29	1	1	20	52.5	1	-2.84009	-15.3987	0	1
S30	2	1	22	40.5	1	-1.66655	15.9883	0	1
S31	1	2	20	40.9	1	-1.99012	4.60457	0	1
S32	1	1	32	47	1	1.29572	-11.6114	1	0
